# Supplementary material for: Intestinal disturbances associated with mortality of children with complicated severe malnutrition
Source: Commun Med (Lond). 2023 Sep 29;3:128. doi: 10.1038/s43856-023-00355-0 (PMC10541881; doi:10.1038/s43856-023-00355-0)
Supplement: Supplementary file 3 — Supplementary Data 1 [file 43856_2023_355_MOESM3_ESM.xlsx]

## Sheet: Sheet1
Supplementary Data 1. Fecal metabolite detection.
Metabolite targeted	HMDB ID	Superclass	Subclass	Detected
Ethanol	HMDB00108	organic oxygen	alchohol	Yes
Isopropanol	HMDB00863	organic oxygen	alchohol	Yes
Methanol	HMDB01875	organic oxygen	alchohol	Yes
Propyleneglycol	HMDB01881	organic oxygen	alchohol	Yes
myo_Inositol	HMDB00211	organic oxygen	alchohol	Yes
4-Aminobutyrate	HMDB00112	organic acid	amine	Yes
Cadaverine	HMDB02322	organic nitrogen	amine	Yes
Dimethylamine	HMDB00087	organic nitrogen	amine	Yes
Methylamine	HMDB00164	organic nitrogen	amine	Yes
Putrescine	HMDB01414	organic nitrogen	amine	Yes
Trimethylamine	HMDB00906	organic nitrogen	amine	Yes
Alanine	HMDB00161	amino acid	amino acid	Yes
Aspartate	HMDB00191	amino acid	amino acid	Yes
Isoleucine	HMDB00172	amino acid	amino acid	Yes
Leucine	HMDB00687	amino acid	amino acid	Yes
Lysine	HMDB00182	amino acid	amino acid	Yes
Methionine	HMDB00696	amino acid	amino acid	Yes
Phenylalanine	HMDB00159	amino acid	amino acid	Yes
Proline	HMDB0000162	amino acid	amino acid	Yes
Serine	HMDB00187	amino acid	amino acid	Yes
Threonine	HMDB00167	amino acid	amino acid	Yes
Tryptophan	HMDB00929	amino acid	amino acid	Yes
Tyrosine	HMDB00158	amino acid	amino acid	Yes
Valine	HMDB00883	amino acid	amino acid	Yes
Glutamate	HMDB00148	amino acid	amino acid	Yes
Glutamine	HMDB00641	amino acid	amino acid	Yes
Glycine	HMDB00123	amino acid	amino acid	Yes
NN-Dimethylglycine	HMDB00092	organic acid	amino acid related derivatives	Yes
Sarcosine	HMDB00271	organic acid	amino acid related derivatives	Yes
beta_Alanine	HMDB00056	amino acid	amino acid related derivatives	Yes
Fucose	HMDB00174	organic oxygen	carbohydrate	Yes
Galactose	HMDB0000143	organic oxygen	carbohydrate	Yes
Glucose	HMDB00122	organic oxygen	carbohydrate	Yes
Glycerol	HMDB0000131	organic oxygen	carbohydrate	Yes
Acetoin	HMDB03243	organic oxygen	carbonyl compounds	Yes
3-Hydroxybutyrate	HMDB00357	organic acid	carboxylic acid	Yes
5-Aminopentanoate	HMDB03355	organic acid	carboxylic acid	Yes
Creatine	HMDB00064	organic acid	carboxylic acid	Yes
Creatinine	HMDB00562	organic acid	carboxylic acid	Yes
Formate	HMDB00142	organic acid	carboxylic acid	Yes
Fumarate	HMDB00134	organic acid	carboxylic acid	Yes
Lactate	HMDB00190	organic acid	carboxylic acid	Yes
Malonate	HMDB00691	organic acid	carboxylic acid	Yes
Methylmalonate	HMDB00202	organic acid	carboxylic acid	Yes
Pyruvate	HMDB00243	organic acid	carboxylic acid	Yes
Succinate	HMDB00254	organic acid	carboxylic acid	Yes
Uracil	HMDB00300	organoheterocyclic compounds	nucleobase	Yes
Xanthine	HMDB00292	organoheterocyclic compounds	nucleobase	Yes
Tyramine	HMDB00306	benzenoid	phenethylamine	Yes
4-Hydroxyphenylacetate	HMDB00020	benzenoid	pheno	Yes
3-Phenylpropionate	HMDB00764	phenylpropanoids	phenylpropanoid	Yes
Acetate	HMDB00042	organic acid	short-, branched-chain fatty acid and derivatives	Yes
Butyrate	HMDB00039	fatty acyl	short-, branched-chain fatty acid and derivatives	Yes
Isobutyrate	HMDB01873	organic acid	short-, branched-chain fatty acid and derivatives	Yes
Isocaproate	HMDB00689	fatty acyl	short-, branched-chain fatty acid and derivatives	Yes
Isovalerate	HMDB00718	fatty acyl	short-, branched-chain fatty acid and derivatives	Yes
Methylsuccinate	HMDB01844	fatty acyl	short-, branched-chain fatty acid and derivatives	Yes
Propionate	HMDB00237	organic acid	short-, branched-chain fatty acid and derivatives	Yes
Valerate	HMDB00892	fatty acyl	short-, branched-chain fatty acid and derivatives	Yes
Taurine	HMDB00251	organic acid	sulfonic acid	Yes
Choline	HMDB00097	organic nitrogen	vitamins and cofactor	Yes
Caprylate	HMDB00482	fatty acyl	mediam-chain fatty acid	No
Fructose	HMDB0000660	organic oxygen	carbohydrate	No
Glucose-6-phosphate	HMDB01401	organic oxygen	carbohydrate	No
Lactose	HMDB00186	organic oxygen	carbohydrate	No
Maltose	HMDB00163	organic oxygen	carbohydrate	No
Mannitol	HMDB00765	organic oxygen	carbohydrate	No
Sucrose	HMDB0125600	organic oxygen	carbohydrate	No
