# Supplementary material for: Intestinal disturbances associated with mortality of children with complicated severe malnutrition
Source: Commun Med (Lond). 2023 Sep 29;3:128. doi: 10.1038/s43856-023-00355-0 (PMC10541881; doi:10.1038/s43856-023-00355-0)
Supplement: Supplementary file 4 — Supplementary Data 2 [file 43856_2023_355_MOESM4_ESM.xlsx]

## Sheet: Sheet1
Supplementary Data 2. Univariate results for fecal metabolomics.
Metabolite	25th percentile in metabolite concentration (μmol/g)	75th percentile in metabolite concentration (μmol/g)	OR [95% CI] from 25th to 75th percentile in metabolite concentration	log2 fold change	P	P_FDR
Fumarate	0.05	0.51	0.49 [0.29, 0.84]	-1.38822	0.0097	0.39
Galactose	1.27	18.2	0.49 [0.27, 0.89]	-1.60157	0.02	0.55
Alanine	7.52	23.22	0.52 [0.33, 0.82]	-1.34601	0.0056	0.34
Fucose	0.37	2.43	0.58 [0.35, 0.98]	-1.69292	0.041	0.6
3-Phenylpropionate	0.18	0.63	0.61 [0.39, 0.93]	-1.08933	0.023	0.55
Succinate	1.23	57.59	0.62 [0.36, 1.08]	-1.76717	0.094	0.64
Glycine	4.68	16.23	0.63 [0.4, 0.99]	-1.21548	0.044	0.6
5-Aminopentanoate	1.01	3.81	0.66 [0.42, 1.03]	-1.05243	0.064	0.64
Aspartate	1.06	3.83	0.66 [0.43, 1.01]	-0.797369	0.054	0.6
Glutamate	1.31	9.64	0.66 [0.39, 1.11]	-1.39224	0.11	0.64
Tyramine	0.24	2.11	0.67 [0.43, 1.05]	-1.22822	0.08	0.64
Pyruvate	0.45	2.38	0.69 [0.45, 1.06]	-1.41006	0.09	0.64
beta_Alanine	0.09	0.57	0.69 [0.42, 1.12]	-1.0664	0.14	0.64
Creatine	0.34	2.11	0.7 [0.44, 1.14]	-1.29965	0.15	0.64
Proline	1.96	6.96	0.7 [0.47, 1.04]	-0.91058	0.075	0.64
Valine	2.59	12.62	0.71 [0.46, 1.11]	-0.874504	0.14	0.64
Acetoin	0.14	0.77	0.72 [0.44, 1.19]	0.882916	0.2	0.64
4-Aminobutyrate	1.14	7.9	0.73 [0.45, 1.16]	-0.840677	0.18	0.64
Creatinine	0.19	0.73	0.73 [0.49, 1.08]	-1.12547	0.12	0.64
Glucose	10.46	68.03	0.74 [0.46, 1.18]	-0.699781	0.2	0.64
Isocaproate	0.14	0.67	0.74 [0.48, 1.15]	-1.25065	0.18	0.64
Isoleucine	1.66	6.8	0.74 [0.48, 1.12]	-0.795556	0.16	0.64
Taurine	0.8	3.35	0.74 [0.48, 1.15]	-1.13466	0.18	0.64
Tryptophan	0.37	1.2	0.74 [0.5, 1.11]	-0.898113	0.15	0.64
Cadaverine	0.79	2.66	0.75 [0.49, 1.16]	-0.872517	0.2	0.64
Glutamine	0.49	2.16	0.76 [0.47, 1.23]	-1.12341	0.27	0.69
phenylalanine	1.88	6.96	0.76 [0.51, 1.14]	-0.883114	0.18	0.64
Leucine	4.13	14.44	0.77 [0.52, 1.15]	-0.671313	0.21	0.64
3-Hydroxybutyrate	0.64	2.77	0.78 [0.54, 1.13]	-0.369597	0.19	0.64
myo_Inositol	0.77	3.15	0.78 [0.5, 1.21]	-1.37316	0.27	0.69
Methylsuccinate	0.08	0.41	0.79 [0.51, 1.22]	-1.39359	0.29	0.71
NN_Dimethylglycine	0.01	0.11	0.79 [0.52, 1.19]	-1.7877	0.25	0.69
Serine	2.23	7.24	0.79 [0.53, 1.18]	-0.700192	0.25	0.69
Lysine	1.93	9.56	0.8 [0.5, 1.28]	-0.696181	0.36	0.75
Malonate	0.23	3.01	0.81 [0.5, 1.31]	-1.44854	0.39	0.77
Methylmalonate	0.19	0.86	0.81 [0.52, 1.27]	-1.02515	0.36	0.75
Glycerol	18.63	97.51	0.83 [0.49, 1.41]	-0.229167	0.49	0.83
Threonine	1.71	4.89	0.84 [0.58, 1.23]	-0.661186	0.37	0.75
Tyrosine	1.02	3.83	0.84 [0.54, 1.29]	-0.818407	0.42	0.78
Acetate	50.67	210.33	0.85 [0.59, 1.22]	-0.343373	0.38	0.76
4-Hydroxyphenylacetate	0.16	0.86	0.86 [0.56, 1.31]	-1.05983	0.47	0.83
Methionine	0.2	1.83	0.87 [0.55, 1.37]	-1.18747	0.55	0.85
Isobutyrate	0.05	2.26	0.9 [0.5, 1.64]	-1.93215	0.74	0.91
Putrescine	0.74	4.65	0.9 [0.6, 1.36]	-1.05832	0.61	0.9
Isovalerate	0.14	3.11	0.91 [0.52, 1.62]	-0.673782	0.76	0.91
Methanol	0.77	2.89	0.91 [0.61, 1.37]	-0.15811	0.66	0.91
Lactate	3.8	233.41	0.92 [0.51, 1.65]	-1.23552	0.78	0.91
Choline	0.34	2.11	0.93 [0.59, 1.47]	-0.398565	0.76	0.91
Formate	0.17	0.81	0.93 [0.59, 1.47]	0.0888062	0.77	0.91
Dimethylamine	0.04	0.15	0.94 [0.61, 1.45]	-0.324702	0.79	0.91
Isopropanol	0.12	0.47	0.94 [0.63, 1.4]	-0.300014	0.77	0.91
Uracil	0.45	2.96	0.95 [0.59, 1.52]	-0.0526591	0.84	0.92
Xanthine	0.1	0.54	0.95 [0.58, 1.56]	-0.237768	0.83	0.92
Sarcosine	0.15	0.74	0.96 [0.64, 1.43]	-1.1593	0.84	0.92
Methylamine	0.03	0.52	0.97 [0.62, 1.53]	-0.384298	0.9	0.93
Propionate	1.12	74.61	0.98 [0.57, 1.69]	-0.317659	0.95	0.97
Propyleneglycol	0.41	4.24	1.06 [0.63, 1.79]	-0.674829	0.83	0.92
Butyrate	0.86	10.41	1.09 [0.71, 1.68]	0.728067	0.7	0.91
Valerate	0.46	3.01	1.09 [0.7, 1.72]	-0.268137	0.7	0.91
Ethanol	8.33	59.04	1.11 [0.71, 1.75]	0.375858	0.65	0.91
Trimethylamine	0.02	0.72	1.16 [0.67, 2]	0.335694	0.6	0.9
