# Supplementary material for: Intestinal disturbances associated with mortality of children with complicated severe malnutrition
Source: Commun Med (Lond). 2023 Sep 29;3:128. doi: 10.1038/s43856-023-00355-0 (PMC10541881; doi:10.1038/s43856-023-00355-0)
Supplement: Supplementary file 5 — Supplementary Data 3 [file 43856_2023_355_MOESM5_ESM.xlsx]

## Sheet: Figure1a
group (NS: nonsurvivor, S: survivor)	metabolite	class	relative proportion
NS	Ethanol	Alcohol	8.17
S	Ethanol	Alcohol	7.43
NS	Isopropanol	Alcohol	0.05
S	Isopropanol	Alcohol	0.04
NS	Methanol	Alcohol	0.36
S	Methanol	Alcohol	0.3
S	myo_Inositol	Alcohol	0.36
NS	myo_Inositol	Alcohol	0.33
NS	Propyleneglycol	Alcohol	0.48
S	Propyleneglycol	Alcohol	0.39
NS	Alanine	Amino acid and related derivatives	1.93
S	Alanine	Amino acid and related derivatives	2.76
NS	Aspartate	Amino acid and related derivatives	0.36
S	Aspartate	Amino acid and related derivatives	0.41
NS	Glutamate	Amino acid and related derivatives	0.8
S	Glutamate	Amino acid and related derivatives	1.14
S	Glutamine	Amino acid and related derivatives	0.2
NS	Glutamine	Amino acid and related derivatives	0.19
NS	Glycine	Amino acid and related derivatives	1.56
S	Glycine	Amino acid and related derivatives	1.97
S	Isoleucine	Amino acid and related derivatives	0.72
NS	Isoleucine	Amino acid and related derivatives	0.63
S	Leucine	Amino acid and related derivatives	1.45
NS	Leucine	Amino acid and related derivatives	1.32
NS	Lysine	Amino acid and related derivatives	0.82
S	Lysine	Amino acid and related derivatives	0.86
S	Methionine	Amino acid and related derivatives	0.2
NS	Methionine	Amino acid and related derivatives	0.17
NS	phenylalanine	Amino acid and related derivatives	0.73
S	phenylalanine	Amino acid and related derivatives	0.8
NS	Proline	Amino acid and related derivatives	0.72
S	Proline	Amino acid and related derivatives	0.93
NS	Serine	Amino acid and related derivatives	0.71
S	Serine	Amino acid and related derivatives	0.7
S	Threonine	Amino acid and related derivatives	0.5
NS	Threonine	Amino acid and related derivatives	0.52
NS	Tryptophan	Amino acid and related derivatives	0.11
S	Tryptophan	Amino acid and related derivatives	0.13
NS	Tyrosine	Amino acid and related derivatives	0.39
S	Tyrosine	Amino acid and related derivatives	0.38
NS	Valine	Amino acid and related derivatives	1.17
S	Valine	Amino acid and related derivatives	1.46
NS	beta_Alanine	Amino acid and related derivatives	0.05
S	beta_Alanine	Amino acid and related derivatives	0.08
S	NN_Dimethylglycine	Amino acid and related derivatives	0.03
NS	NN_Dimethylglycine	Amino acid and related derivatives	0.01
NS	Sarcosine	Amino acid and related derivatives	0.1
S	Sarcosine	Amino acid and related derivatives	0.1
NS	Cadaverine	Amine	0.29
S	Cadaverine	Amine	0.29
NS	Dimethylamine	Amine	0.02
S	Dimethylamine	Amine	0.02
NS	four_Aminobutyrate	Amine	0.7
S	four_Aminobutyrate	Amine	0.66
S	Methylamine	Amine	0.11
NS	Methylamine	Amine	0.13
NS	Putrescine	Amine	0.55
S	Putrescine	Amine	0.49
NS	Trimethylamine	Amine	0.18
S	Trimethylamine	Amine	0.1
NS	Fucose	Carbohydrate	0.22
S	Fucose	Carbohydrate	0.3
NS	Galactose	Carbohydrate	1.39
S	Galactose	Carbohydrate	2.89
NS	Glucose	Carbohydrate	7.22
S	Glucose	Carbohydrate	7.34
S	Glycerol	Carbohydrate	8.08
NS	Glycerol	Carbohydrate	9.81
S	Creatine	Carboxylic acid	0.27
NS	Creatine	Carboxylic acid	0.16
NS	Creatinine	Carboxylic acid	0.07
S	Creatinine	Carboxylic acid	0.07
S	five_Aminopentanoate	Carboxylic acid	0.56
NS	five_Aminopentanoate	Carboxylic acid	0.37
NS	Formate	Carboxylic acid	0.1
S	Formate	Carboxylic acid	0.08
NS	Fumarate	Carboxylic acid	0.06
S	Fumarate	Carboxylic acid	0.1
NS	Lactate	Carboxylic acid	17.88
S	Lactate	Carboxylic acid	17.4
NS	Malonate	Carboxylic acid	0.29
S	Malonate	Carboxylic acid	0.39
NS	Methylmalonate	Carboxylic acid	0.1
S	Methylmalonate	Carboxylic acid	0.09
NS	Pyruvate	Carboxylic acid	0.22
S	Pyruvate	Carboxylic acid	0.29
S	Succinate	Carboxylic acid	7.44
NS	Succinate	Carboxylic acid	4.64
NS	three_Hydroxybutyrate	Carboxylic acid	0.32
S	three_Hydroxybutyrate	Carboxylic acid	0.3
NS	Uracil	Nucleobase	0.39
S	Uracil	Nucleobase	0.34
NS	Xanthine	Nucleobase	0.05
S	Xanthine	Nucleobase	0.05
NS	Acetate	Short-, branched-chain fatty acid	20.56
S	Acetate	Short-, branched-chain fatty acid	18.59
NS	Butyrate	Short-, branched-chain fatty acid	2.29
S	Butyrate	Short-, branched-chain fatty acid	0.93
NS	Isobutyrate	Short-, branched-chain fatty acid	0.25
S	Isobutyrate	Short-, branched-chain fatty acid	0.36
S	Isocaproate	Short-, branched-chain fatty acid	0.08
NS	Isocaproate	Short-, branched-chain fatty acid	0.06
NS	Isovalerate	Short-, branched-chain fatty acid	0.35
S	Isovalerate	Short-, branched-chain fatty acid	0.34
NS	Methylsuccinate	Short-, branched-chain fatty acid	0.04
S	Methylsuccinate	Short-, branched-chain fatty acid	0.05
NS	Propionate	Short-, branched-chain fatty acid	8.11
S	Propionate	Short-, branched-chain fatty acid	7.1
NS	Valerate	Short-, branched-chain fatty acid	0.53
S	Valerate	Short-, branched-chain fatty acid	0.46
NS	Acetoin	Others	0.13
S	Acetoin	Others	0.11
NS	four_Hydroxyphenylacetate	Others	0.1
S	four_Hydroxyphenylacetate	Others	0.09
NS	Taurine	Others	0.31
S	Taurine	Others	0.36
NS	three_Phenylpropionate	Others	0.06
S	three_Phenylpropionate	Others	0.07
NS	Tyramine	Others	0.18
S	Tyramine	Others	0.25
NS	Choline	Others	0.2
S	Choline	Others	0.2

## Sheet: Figure1b
de-identified patient ID	group (NS: nonsurvivor, S: survivor)	metabolite_group	concentration (umol/g)	log10concentration (umol/g)
ID_1008	NS	Total AA	39.61	1.6
ID_101	S	Total AA	166.38	2.22
ID_1016	NS	Total AA	50.75	1.71
ID_1035	NS	Total AA	18.59	1.27
ID_1044	S	Total AA	68.27	1.83
ID_1045	S	Total AA	39.71	1.6
ID_1054	NS	Total AA	66.62	1.82
ID_1057	S	Total AA	23.53	1.37
ID_1076	NS	Total AA	78.76	1.9
ID_1087	NS	Total AA	35.98	1.56
ID_1088	S	Total AA	35.96	1.56
ID_11	NS	Total AA	73.54	1.87
ID_117	S	Total AA	46.01	1.66
ID_13	S	Total AA	32.72	1.51
ID_134	NS	Total AA	763.91	2.88
ID_135	NS	Total AA	50.33	1.7
ID_136	NS	Total AA	115.83	2.06
ID_163	NS	Total AA	31.33	1.5
ID_173	NS	Total AA	29.72	1.47
ID_18	S	Total AA	34.97	1.54
ID_183	NS	Total AA	32.55	1.51
ID_184	S	Total AA	36.5	1.56
ID_194	S	Total AA	1492.91	3.17
ID_197	S	Total AA	303.85	2.48
ID_20	NS	Total AA	75.15	1.88
ID_202	S	Total AA	304.03	2.48
ID_203	NS	Total AA	145.36	2.16
ID_210	NS	Total AA	91.38	1.96
ID_212	NS	Total AA	13.29	1.12
ID_213	NS	Total AA	23.31	1.37
ID_218	NS	Total AA	63.72	1.8
ID_219	NS	Total AA	40.04	1.6
ID_23	S	Total AA	38.29	1.58
ID_231	NS	Total AA	53.34	1.73
ID_233	S	Total AA	1099.09	3.04
ID_243	NS	Total AA	204.83	2.31
ID_244	S	Total AA	160.25	2.2
ID_250	NS	Total AA	45.94	1.66
ID_256	S	Total AA	19.65	1.29
ID_257	S	Total AA	83.69	1.92
ID_259	NS	Total AA	17.73	1.25
ID_260	S	Total AA	117.36	2.07
ID_271	S	Total AA	48.91	1.69
ID_274	NS	Total AA	51.11	1.71
ID_278	NS	Total AA	92.66	1.97
ID_280	S	Total AA	167.49	2.22
ID_281	S	Total AA	306.16	2.49
ID_282	S	Total AA	243.06	2.39
ID_284	S	Total AA	24.7	1.39
ID_298	NS	Total AA	50.6	1.7
ID_299	NS	Total AA	278.18	2.44
ID_302	NS	Total AA	52.17	1.72
ID_306	S	Total AA	369.79	2.57
ID_31	NS	Total AA	48.91	1.69
ID_315	S	Total AA	95.64	1.98
ID_319	S	Total AA	92.44	1.97
ID_32	S	Total AA	50.95	1.71
ID_326	NS	Total AA	67.82	1.83
ID_327	NS	Total AA	59.58	1.78
ID_328	NS	Total AA	49.24	1.69
ID_329	S	Total AA	183.56	2.26
ID_43	S	Total AA	118.35	2.07
ID_44	S	Total AA	293.14	2.47
ID_496	S	Total AA	40.63	1.61
ID_5	NS	Total AA	48.4	1.68
ID_50	S	Total AA	555.3	2.74
ID_506	S	Total AA	63.57	1.8
ID_509	S	Total AA	397.53	2.6
ID_512	S	Total AA	103.67	2.02
ID_518	S	Total AA	86.09	1.93
ID_527	S	Total AA	111.68	2.05
ID_538	NS	Total AA	92.73	1.97
ID_54	NS	Total AA	161.5	2.21
ID_541	S	Total AA	86.81	1.94
ID_543	NS	Total AA	133.53	2.13
ID_551	S	Total AA	58.36	1.77
ID_57	NS	Total AA	34.51	1.54
ID_572	NS	Total AA	183.06	2.26
ID_573	NS	Total AA	155.88	2.19
ID_574	S	Total AA	102.05	2.01
ID_581	NS	Total AA	30.35	1.48
ID_587	S	Total AA	18.85	1.28
ID_592	NS	Total AA	89.04	1.95
ID_600	S	Total AA	33.88	1.53
ID_602	NS	Total AA	75.14	1.88
ID_614	S	Total AA	115.7	2.06
ID_621	S	Total AA	241.24	2.38
ID_632	S	Total AA	15.02	1.18
ID_639	S	Total AA	1046.26	3.02
ID_644	S	Total AA	134.22	2.13
ID_646	S	Total AA	53.61	1.73
ID_658	S	Total AA	23.17	1.36
ID_663	NS	Total AA	63.57	1.8
ID_664	NS	Total AA	99.78	2
ID_666	S	Total AA	59.88	1.78
ID_672	S	Total AA	78.73	1.9
ID_675	S	Total AA	109.31	2.04
ID_680	S	Total AA	32.28	1.51
ID_685	NS	Total AA	86.12	1.94
ID_706	S	Total AA	104.65	2.02
ID_709	S	Total AA	355.68	2.55
ID_711	S	Total AA	35.98	1.56
ID_714	S	Total AA	116.24	2.07
ID_720	NS	Total AA	12.94	1.11
ID_723	S	Total AA	265.92	2.42
ID_728	NS	Total AA	82.44	1.92
ID_729	NS	Total AA	113.31	2.05
ID_739	S	Total AA	30.75	1.49
ID_754	NS	Total AA	384.42	2.58
ID_762	NS	Total AA	58.42	1.77
ID_766	S	Total AA	106.11	2.03
ID_768	NS	Total AA	68.8	1.84
ID_771	NS	Total AA	93.11	1.97
ID_776	NS	Total AA	136.92	2.14
ID_782	NS	Total AA	27.18	1.43
ID_783	NS	Total AA	193.93	2.29
ID_787	NS	Total AA	32.99	1.52
ID_791	NS	Total AA	31.19	1.49
ID_794	NS	Total AA	180.73	2.26
ID_805	NS	Total AA	99.5	2
ID_807	NS	Total AA	96.97	1.99
ID_83	NS	Total AA	94.99	1.98
ID_84	NS	Total AA	68.22	1.83
ID_87	NS	Total AA	37.14	1.57
ID_89	NS	Total AA	81.52	1.91
ID_9	NS	Total AA	48.53	1.69
ID_914	S	Total AA	137.99	2.14
ID_920	S	Total AA	1583.6	3.2
ID_922	S	Total AA	127.4	2.11
ID_945	NS	Total AA	250.31	2.4
ID_957	NS	Total AA	59.52	1.77
ID_961	S	Total AA	90.71	1.96
ID_974	S	Total AA	42.28	1.63
ID_986	S	Total AA	49.72	1.7
ID_991	S	Total AA	50.1	1.7
ID_999	S	Total AA	66.8	1.82
ID_1008	NS	Essential AA	8.89	0.95
ID_101	S	Essential AA	72.25	1.86
ID_1016	NS	Essential AA	11.75	1.07
ID_1035	NS	Essential AA	9.1	0.96
ID_1044	S	Essential AA	14.51	1.16
ID_1045	S	Essential AA	12.59	1.1
ID_1054	NS	Essential AA	27.44	1.44
ID_1057	S	Essential AA	8.15	0.91
ID_1076	NS	Essential AA	31.09	1.49
ID_1087	NS	Essential AA	2.65	0.42
ID_1088	S	Essential AA	10.23	1.01
ID_11	NS	Essential AA	38.17	1.58
ID_117	S	Essential AA	13.45	1.13
ID_13	S	Essential AA	11.87	1.07
ID_134	NS	Essential AA	316.25	2.5
ID_135	NS	Essential AA	21.41	1.33
ID_136	NS	Essential AA	30.83	1.49
ID_163	NS	Essential AA	13.85	1.14
ID_173	NS	Essential AA	6.34	0.8
ID_18	S	Essential AA	2.12	0.33
ID_183	NS	Essential AA	15.28	1.18
ID_184	S	Essential AA	17.38	1.24
ID_194	S	Essential AA	264.05	2.42
ID_197	S	Essential AA	203.2	2.31
ID_20	NS	Essential AA	38.71	1.59
ID_202	S	Essential AA	114.36	2.06
ID_203	NS	Essential AA	78.42	1.89
ID_210	NS	Essential AA	40.02	1.6
ID_212	NS	Essential AA	3.76	0.58
ID_213	NS	Essential AA	8.23	0.92
ID_218	NS	Essential AA	23.47	1.37
ID_219	NS	Essential AA	21.68	1.34
ID_23	S	Essential AA	14.89	1.17
ID_231	NS	Essential AA	21.38	1.33
ID_233	S	Essential AA	447.77	2.65
ID_243	NS	Essential AA	74.51	1.87
ID_244	S	Essential AA	54.84	1.74
ID_250	NS	Essential AA	19.82	1.3
ID_256	S	Essential AA	5.69	0.76
ID_257	S	Essential AA	36.15	1.56
ID_259	NS	Essential AA	2.63	0.42
ID_260	S	Essential AA	22.19	1.35
ID_271	S	Essential AA	18.38	1.26
ID_274	NS	Essential AA	19.19	1.28
ID_278	NS	Essential AA	39.22	1.59
ID_280	S	Essential AA	91	1.96
ID_281	S	Essential AA	72.22	1.86
ID_282	S	Essential AA	75.38	1.88
ID_284	S	Essential AA	4.46	0.65
ID_298	NS	Essential AA	27.39	1.44
ID_299	NS	Essential AA	114.43	2.06
ID_302	NS	Essential AA	22.14	1.35
ID_306	S	Essential AA	219.72	2.34
ID_31	NS	Essential AA	18.38	1.26
ID_315	S	Essential AA	61.79	1.79
ID_319	S	Essential AA	46.02	1.66
ID_32	S	Essential AA	25.69	1.41
ID_326	NS	Essential AA	46.41	1.67
ID_327	NS	Essential AA	28.17	1.45
ID_328	NS	Essential AA	24.39	1.39
ID_329	S	Essential AA	99.69	2
ID_43	S	Essential AA	53.05	1.72
ID_44	S	Essential AA	119.15	2.08
ID_496	S	Essential AA	11.21	1.05
ID_5	NS	Essential AA	16.67	1.22
ID_50	S	Essential AA	191.32	2.28
ID_506	S	Essential AA	34.3	1.54
ID_509	S	Essential AA	163.79	2.21
ID_512	S	Essential AA	52.77	1.72
ID_518	S	Essential AA	21.62	1.33
ID_527	S	Essential AA	40.3	1.61
ID_538	NS	Essential AA	63.4	1.8
ID_54	NS	Essential AA	93.89	1.97
ID_541	S	Essential AA	34.09	1.53
ID_543	NS	Essential AA	33.85	1.53
ID_551	S	Essential AA	17.9	1.25
ID_57	NS	Essential AA	16.89	1.23
ID_572	NS	Essential AA	66.17	1.82
ID_573	NS	Essential AA	67.35	1.83
ID_574	S	Essential AA	40.52	1.61
ID_581	NS	Essential AA	6.95	0.84
ID_587	S	Essential AA	3.93	0.59
ID_592	NS	Essential AA	39.18	1.59
ID_600	S	Essential AA	13.59	1.13
ID_602	NS	Essential AA	14.9	1.17
ID_614	S	Essential AA	53.5	1.73
ID_621	S	Essential AA	109.87	2.04
ID_632	S	Essential AA	4.93	0.69
ID_639	S	Essential AA	388.99	2.59
ID_644	S	Essential AA	60.95	1.78
ID_646	S	Essential AA	10.88	1.04
ID_658	S	Essential AA	9.27	0.97
ID_663	NS	Essential AA	28.81	1.46
ID_664	NS	Essential AA	55.07	1.74
ID_666	S	Essential AA	32.54	1.51
ID_672	S	Essential AA	24.79	1.39
ID_675	S	Essential AA	22.13	1.34
ID_680	S	Essential AA	15.4	1.19
ID_685	NS	Essential AA	26.84	1.43
ID_706	S	Essential AA	62.38	1.8
ID_709	S	Essential AA	250.66	2.4
ID_711	S	Essential AA	17.95	1.25
ID_714	S	Essential AA	59.65	1.78
ID_720	NS	Essential AA	3.32	0.52
ID_723	S	Essential AA	179.68	2.25
ID_728	NS	Essential AA	41.99	1.62
ID_729	NS	Essential AA	61.12	1.79
ID_739	S	Essential AA	11.14	1.05
ID_754	NS	Essential AA	254.27	2.41
ID_762	NS	Essential AA	29.92	1.48
ID_766	S	Essential AA	37.64	1.58
ID_768	NS	Essential AA	37.63	1.58
ID_771	NS	Essential AA	71.86	1.86
ID_776	NS	Essential AA	54.49	1.74
ID_782	NS	Essential AA	7.77	0.89
ID_783	NS	Essential AA	118.96	2.08
ID_787	NS	Essential AA	16.3	1.21
ID_791	NS	Essential AA	6.22	0.79
ID_794	NS	Essential AA	78.43	1.89
ID_805	NS	Essential AA	22.85	1.36
ID_807	NS	Essential AA	42.88	1.63
ID_83	NS	Essential AA	53.63	1.73
ID_84	NS	Essential AA	42.85	1.63
ID_87	NS	Essential AA	15.18	1.18
ID_89	NS	Essential AA	43.26	1.64
ID_9	NS	Essential AA	23.42	1.37
ID_914	S	Essential AA	21.09	1.32
ID_920	S	Essential AA	677.4	2.83
ID_922	S	Essential AA	25.03	1.4
ID_945	NS	Essential AA	151.01	2.18
ID_957	NS	Essential AA	26.65	1.43
ID_961	S	Essential AA	40.22	1.6
ID_974	S	Essential AA	25.94	1.41
ID_986	S	Essential AA	24.32	1.39
ID_991	S	Essential AA	11.39	1.06
ID_999	S	Essential AA	37.61	1.58
ID_1008	NS	Nonessential AA	30.72	1.49
ID_101	S	Nonessential AA	94.13	1.97
ID_1016	NS	Nonessential AA	39	1.59
ID_1035	NS	Nonessential AA	9.48	0.98
ID_1044	S	Nonessential AA	53.76	1.73
ID_1045	S	Nonessential AA	27.12	1.43
ID_1054	NS	Nonessential AA	39.18	1.59
ID_1057	S	Nonessential AA	15.38	1.19
ID_1076	NS	Nonessential AA	47.66	1.68
ID_1087	NS	Nonessential AA	33.34	1.52
ID_1088	S	Nonessential AA	25.73	1.41
ID_11	NS	Nonessential AA	35.37	1.55
ID_117	S	Nonessential AA	32.57	1.51
ID_13	S	Nonessential AA	20.85	1.32
ID_134	NS	Nonessential AA	447.66	2.65
ID_135	NS	Nonessential AA	28.92	1.46
ID_136	NS	Nonessential AA	84.99	1.93
ID_163	NS	Nonessential AA	17.49	1.24
ID_173	NS	Nonessential AA	23.38	1.37
ID_18	S	Nonessential AA	32.85	1.52
ID_183	NS	Nonessential AA	17.27	1.24
ID_184	S	Nonessential AA	19.11	1.28
ID_194	S	Nonessential AA	1228.86	3.09
ID_197	S	Nonessential AA	100.65	2
ID_20	NS	Nonessential AA	36.44	1.56
ID_202	S	Nonessential AA	189.67	2.28
ID_203	NS	Nonessential AA	66.94	1.83
ID_210	NS	Nonessential AA	51.36	1.71
ID_212	NS	Nonessential AA	9.53	0.98
ID_213	NS	Nonessential AA	15.08	1.18
ID_218	NS	Nonessential AA	40.25	1.6
ID_219	NS	Nonessential AA	18.36	1.26
ID_23	S	Nonessential AA	23.4	1.37
ID_231	NS	Nonessential AA	31.96	1.5
ID_233	S	Nonessential AA	651.32	2.81
ID_243	NS	Nonessential AA	130.32	2.12
ID_244	S	Nonessential AA	105.4	2.02
ID_250	NS	Nonessential AA	26.12	1.42
ID_256	S	Nonessential AA	13.96	1.14
ID_257	S	Nonessential AA	47.54	1.68
ID_259	NS	Nonessential AA	15.1	1.18
ID_260	S	Nonessential AA	95.16	1.98
ID_271	S	Nonessential AA	30.53	1.48
ID_274	NS	Nonessential AA	31.92	1.5
ID_278	NS	Nonessential AA	53.44	1.73
ID_280	S	Nonessential AA	76.49	1.88
ID_281	S	Nonessential AA	233.94	2.37
ID_282	S	Nonessential AA	167.68	2.22
ID_284	S	Nonessential AA	20.24	1.31
ID_298	NS	Nonessential AA	23.21	1.37
ID_299	NS	Nonessential AA	163.76	2.21
ID_302	NS	Nonessential AA	30.04	1.48
ID_306	S	Nonessential AA	150.07	2.18
ID_31	NS	Nonessential AA	30.53	1.48
ID_315	S	Nonessential AA	33.85	1.53
ID_319	S	Nonessential AA	46.42	1.67
ID_32	S	Nonessential AA	25.26	1.4
ID_326	NS	Nonessential AA	21.41	1.33
ID_327	NS	Nonessential AA	31.41	1.5
ID_328	NS	Nonessential AA	24.85	1.4
ID_329	S	Nonessential AA	83.87	1.92
ID_43	S	Nonessential AA	65.3	1.81
ID_44	S	Nonessential AA	174	2.24
ID_496	S	Nonessential AA	29.42	1.47
ID_5	NS	Nonessential AA	31.73	1.5
ID_50	S	Nonessential AA	363.97	2.56
ID_506	S	Nonessential AA	29.27	1.47
ID_509	S	Nonessential AA	233.74	2.37
ID_512	S	Nonessential AA	50.9	1.71
ID_518	S	Nonessential AA	64.47	1.81
ID_527	S	Nonessential AA	71.38	1.85
ID_538	NS	Nonessential AA	29.33	1.47
ID_54	NS	Nonessential AA	67.61	1.83
ID_541	S	Nonessential AA	52.71	1.72
ID_543	NS	Nonessential AA	99.68	2
ID_551	S	Nonessential AA	40.46	1.61
ID_57	NS	Nonessential AA	17.62	1.25
ID_572	NS	Nonessential AA	116.89	2.07
ID_573	NS	Nonessential AA	88.53	1.95
ID_574	S	Nonessential AA	61.53	1.79
ID_581	NS	Nonessential AA	23.4	1.37
ID_587	S	Nonessential AA	14.91	1.17
ID_592	NS	Nonessential AA	49.87	1.7
ID_600	S	Nonessential AA	20.29	1.31
ID_602	NS	Nonessential AA	60.24	1.78
ID_614	S	Nonessential AA	62.2	1.79
ID_621	S	Nonessential AA	131.36	2.12
ID_632	S	Nonessential AA	10.09	1
ID_639	S	Nonessential AA	657.27	2.82
ID_644	S	Nonessential AA	73.27	1.86
ID_646	S	Nonessential AA	42.74	1.63
ID_658	S	Nonessential AA	13.9	1.14
ID_663	NS	Nonessential AA	34.76	1.54
ID_664	NS	Nonessential AA	44.71	1.65
ID_666	S	Nonessential AA	27.34	1.44
ID_672	S	Nonessential AA	53.94	1.73
ID_675	S	Nonessential AA	87.17	1.94
ID_680	S	Nonessential AA	16.88	1.23
ID_685	NS	Nonessential AA	59.28	1.77
ID_706	S	Nonessential AA	42.28	1.63
ID_709	S	Nonessential AA	105.02	2.02
ID_711	S	Nonessential AA	18.02	1.26
ID_714	S	Nonessential AA	56.58	1.75
ID_720	NS	Nonessential AA	9.62	0.98
ID_723	S	Nonessential AA	86.24	1.94
ID_728	NS	Nonessential AA	40.44	1.61
ID_729	NS	Nonessential AA	52.19	1.72
ID_739	S	Nonessential AA	19.61	1.29
ID_754	NS	Nonessential AA	130.15	2.11
ID_762	NS	Nonessential AA	28.51	1.45
ID_766	S	Nonessential AA	68.47	1.84
ID_768	NS	Nonessential AA	31.16	1.49
ID_771	NS	Nonessential AA	21.26	1.33
ID_776	NS	Nonessential AA	82.43	1.92
ID_782	NS	Nonessential AA	19.41	1.29
ID_783	NS	Nonessential AA	74.97	1.87
ID_787	NS	Nonessential AA	16.69	1.22
ID_791	NS	Nonessential AA	24.97	1.4
ID_794	NS	Nonessential AA	102.3	2.01
ID_805	NS	Nonessential AA	76.66	1.88
ID_807	NS	Nonessential AA	54.09	1.73
ID_83	NS	Nonessential AA	41.35	1.62
ID_84	NS	Nonessential AA	25.37	1.4
ID_87	NS	Nonessential AA	21.96	1.34
ID_89	NS	Nonessential AA	38.26	1.58
ID_9	NS	Nonessential AA	25.11	1.4
ID_914	S	Nonessential AA	116.9	2.07
ID_920	S	Nonessential AA	906.2	2.96
ID_922	S	Nonessential AA	102.38	2.01
ID_945	NS	Nonessential AA	99.3	2
ID_957	NS	Nonessential AA	32.88	1.52
ID_961	S	Nonessential AA	50.49	1.7
ID_974	S	Nonessential AA	16.34	1.21
ID_986	S	Nonessential AA	25.4	1.4
ID_991	S	Nonessential AA	38.71	1.59
ID_999	S	Nonessential AA	29.18	1.47

## Sheet: Figure1c
metabolite	group (NS: nonsurvivor, S: survivor)	relative proportion
Formate	S	0.45
Isobutyrate	NS	0.65
Isovalerate	S	1.01
Isobutyrate	S	1.07
Isovalerate	NS	1.19
Formate	NS	1.28
Valerate	S	1.35
Valerate	NS	1.66
Butyrate	S	3.72
Butyrate	NS	5.33
Propionate	NS	18.06
Propionate	S	18.33
Acetate	NS	71.83
Acetate	S	74.08

## Sheet: Figure1d
	F_Butyrate	F_Isobutyrate	F_Propionate	B_Butyrate	B_Propionate	B_Isobutyrate
F_Butyrate	1	0.491514	0.466302	0.000755863	-0.0329918	-0.107906
F_Isobutyrate	0.491514	1	0.722196	0.0717981	0.0731161	0.0432954
F_Propionate	0.466302	0.722196	1	-0.0687051	-0.146534	-0.0843931
B_Butyrate	0.000755863	0.0717981	-0.0687051	1	0.783032	0.711209
B_Propionate	-0.0329918	0.0731161	-0.146534	0.783032	1	0.786489
B_Isobutyrate	-0.107906	0.0432954	-0.0843931	0.711209	0.786489	1

## Sheet: Figure2a
metabolite	negative log10 p-value	log2 fold change
Isobutyrate	0.13	-1.93
NN_Dimethylglycine	0.6	-1.79
Succinate	1.03	-1.77
Fucose	1.39	-1.69
Galactose	1.7	-1.6
Malonate	0.41	-1.45
Pyruvate	1.05	-1.41
Methylsuccinate	0.54	-1.39
Glutamate	0.96	-1.39
Fumarate	2.01	-1.39
myo_Inositol	0.57	-1.37
Alanine	2.25	-1.35
Creatine	0.82	-1.3
Isocaproate	0.74	-1.25
Lactate	0.11	-1.24
Tyramine	1.1	-1.23
Glycine	1.36	-1.22
Methionine	0.26	-1.19
Sarcosine	0.08	-1.16
Taurine	0.74	-1.13
Creatinine	0.92	-1.13
Glutamine	0.57	-1.12
three_Phenylpropionate	1.64	-1.09
beta_Alanine	0.85	-1.07
four_Hydroxyphenylacetate	0.33	-1.06
Putrescine	0.21	-1.06
five_Aminopentanoate	1.19	-1.05
Methylmalonate	0.44	-1.03
Proline	1.12	-0.91
Tryptophan	0.82	-0.9
phenylalanine	0.74	-0.88
Valine	0.85	-0.87
Cadaverine	0.7	-0.87
four_Aminobutyrate	0.74	-0.84
Tyrosine	0.38	-0.82
Aspartate	1.27	-0.8
Isoleucine	0.8	-0.8
Serine	0.6	-0.7
Glucose	0.7	-0.7
Lysine	0.44	-0.7
Propyleneglycol	0.08	-0.67
Isovalerate	0.12	-0.67
Leucine	0.68	-0.67
Threonine	0.43	-0.66
Choline	0.12	-0.4
Methylamine	0.05	-0.38
three_Hydroxybutyrate	0.72	-0.37
Acetate	0.42	-0.34
Dimethylamine	0.1	-0.32
Propionate	0.02	-0.32
Isopropanol	0.11	-0.3
Valerate	0.15	-0.27
Xanthine	0.08	-0.24
Glycerol	0.31	-0.23
Methanol	0.18	-0.16
Uracil	0.08	-0.05
Formate	0.11	0.09
Trimethylamine	0.22	0.34
Ethanol	0.19	0.38
Butyrate	0.15	0.73
Acetoin	0.7	0.88

## Sheet: Figure2b
		log10 concentration (umol/g)
de-identified patient ID	group (NS: nonsurvivor, S: survivor)	Alanine	Fucose	Fumarate	Galactose	Glycine	3-Phenylpropionate
ID_1008	NS	1.01	-0.54	-1.92	0.56	0.77	-0.77
ID_101	S	1.49	1.26	-0.41	1.93	1.24	0.62
ID_1016	NS	1.34	-0.15	-0.33	0.78	0.52	-0.77
ID_1035	NS	0.68	0.02	-1.68	0.06	0.28	-0.94
ID_1044	S	1.47	-0.08	-0.12	1.01	0.62	-0.09
ID_1045	S	1.09	-0.15	-0.73	0.15	0.4	-0.75
ID_1054	NS	1.03	-1.04	-0.35	-0.19	0.74	-0.32
ID_1057	S	1.01	-0.05	-1.62	0.16	0.24	-0.47
ID_1076	NS	1.27	-0.19	-0.08	0.25	0.81	-0.45
ID_1087	NS	1.24	-0.55	-1.35	0.7	0.58	-0.39
ID_1088	S	0.94	-0.58	-1.38	0.79	0.95	-0.2
ID_11	NS	1.23	-0.72	-0.93	-0.33	0.67	0.13
ID_117	S	0.89	0.89	-1.11	1.3	1.19	-0.03
ID_13	S	1.01	-0.63	-0.39	-0.03	0.39	-0.31
ID_134	NS	2.3	0.37	0.11	1.28	1.88	0.77
ID_135	NS	1.05	-0.29	-2.1	0.18	0.81	-0.31
ID_136	NS	1.4	0.72	-1.2	1.34	1.32	0.07
ID_163	NS	0.63	0.47	-1.66	0.61	0.81	-0.47
ID_173	NS	0.49	0.16	-1.59	1.26	0.81	-0.69
ID_18	S	1.22	-0.68	-1.34	0.73	0.48	-0.44
ID_183	NS	0.57	-0.9	-1.41	-0.28	0.64	-1.09
ID_184	S	0.81	-0.38	-0.33	0.11	0.53	-0.45
ID_194	S	2.79	0.81	0.55	1.57	2.55	0.37
ID_197	S	1.2	0.4	0.13	0.82	1.09	-0.13
ID_20	NS	1.11	-0.13	-0.84	-0.14	1.06	-0.63
ID_202	S	1.01	1.28	-0.03	1.57	1.8	-0.65
ID_203	NS	1.41	-0.47	-2.22	-0.22	1.3	-0.53
ID_210	NS	1.18	0.61	-0.63	0.79	1.01	-0.08
ID_212	NS	-0.11	-0.93	-2.3	0.18	0.42	-1.49
ID_213	NS	0.45	-0.33	-0.51	0.61	0.38	-0.67
ID_218	NS	0.97	0.12	-0.6	0.27	0.68	-0.12
ID_219	NS	0.83	0.38	-1.33	0.43	0.68	-0.23
ID_23	S	1	0.13	-1.17	1.65	0.84	-0.36
ID_231	NS	0.76	-1.17	-0.48	-0.31	0.64	0.01
ID_233	S	2	1.36	0.43	1.59	2.27	0.43
ID_243	NS	1	0.29	-0.66	1.51	1.82	-0.43
ID_244	S	1.34	1.26	-0.23	2.52	1.43	0.22
ID_250	NS	0.83	-0.41	-0.3	0.04	0.63	-0.75
ID_256	S	0.7	-0.44	-2.52	1.15	0.67	-1.05
ID_257	S	1.08	-0.31	-0.32	0.12	0.81	-0.64
ID_259	NS	0.35	-0.58	-1.38	0.68	0.59	-0.93
ID_260	S	1.39	0.53	-1.07	2.26	1.46	-0.52
ID_271	S	1.06	0.05	-0.93	0.56	0.89	-0.5
ID_274	NS	1.06	0.05	-0.93	0.56	0.89	-0.5
ID_278	NS	1.37	0.55	-0.89	1.92	1.27	-0.41
ID_280	S	1.41	0.31	0.75	0.6	1.22	-0.27
ID_281	S	2.06	0.91	0.42	1.61	1.37	0.47
ID_282	S	1.79	-0.03	0.15	0.18	1.56	0.1
ID_284	S	1.12	-0.58	-0.54	-0.49	0.04	-0.52
ID_298	NS	0.77	-0.3	-1.02	-0.3	0.93	-0.72
ID_299	NS	1.63	-0.44	-0.1	0.33	1.47	0.41
ID_302	NS	0.89	0.01	-0.6	0.27	0.66	-0.2
ID_306	S	1.65	0.01	-0.18	0.28	1.39	0.26
ID_31	NS	1.06	0.05	-0.93	0.56	0.89	-0.5
ID_315	S	0.82	-0.51	-0.48	-0.21	0.32	-0.8
ID_319	S	1.25	-0.41	-1.85	-0.14	1.04	-0.35
ID_32	S	0.89	-0.33	-0.9	-0.18	0.89	-0.54
ID_326	NS	0.56	0.1	-1.35	1.51	0.85	-0.58
ID_327	NS	0.71	0.56	-0.63	0.89	0.99	-0.34
ID_328	NS	0.87	0.79	-1.02	1.31	0.78	-0.76
ID_329	S	1.43	-0.13	-0.31	0.14	1.17	-0.27
ID_43	S	1.22	-0.78	-0.3	0.14	1.13	-0.61
ID_44	S	2.06	0.51	-0.8	2.07	1.26	0.57
ID_496	S	0.95	0.81	-1.33	2.05	1.12	-1.05
ID_5	NS	0.88	0.05	0.05	0.25	0.67	-0.12
ID_50	S	2.26	1.39	0.34	1.87	1.81	0.89
ID_506	S	1.04	-0.09	-0.17	0.25	0.83	-0.84
ID_509	S	1.46	1.06	0.03	1.34	1.9	-0.19
ID_512	S	1.41	-0.13	-0.43	0.39	0.56	-0.99
ID_518	S	0.99	-0.23	-0.51	0.65	1.52	-0.78
ID_527	S	1	0.87	-0.48	1.26	1.38	-0.76
ID_538	NS	0.55	-0.08	-0.33	0.32	0.65	-0.85
ID_54	NS	1.46	-0.29	-0.29	0.12	0.54	-0.52
ID_541	S	1.06	0.29	-0.67	0.63	1.2	-0.47
ID_543	NS	1.21	-0.06	-0.3	0.69	1.72	-0.71
ID_551	S	1.13	0.82	-0.69	2.2	1	-0.67
ID_57	NS	0.82	-0.81	-2.3	-0.43	0.65	-0.47
ID_572	NS	1.17	1.05	-0.24	1.33	1.6	-0.78
ID_573	NS	0.41	0.56	-0.36	0.77	1.5	-0.46
ID_574	S	1.23	-0.2	-0.24	0.34	0.92	0.09
ID_581	NS	1.12	0.39	-1.08	1.64	0.6	-0.52
ID_587	S	0.27	-0.16	-1.8	1.68	0.76	-1.41
ID_592	NS	1.04	-0.25	-0.23	0.17	0.91	-0.35
ID_600	S	0.7	0	-0.82	1.4	0.88	-1
ID_602	NS	1.03	0.39	-1.19	2.1	1.35	-0.33
ID_614	S	1.45	0.15	0.56	0.54	1.06	-0.67
ID_621	S	1.66	0.43	-1.24	1.04	1.52	0.81
ID_632	S	0.45	-0.2	-0.72	0.61	0.26	-1.52
ID_639	S	2.02	0.74	0.89	1.06	2.33	0.44
ID_644	S	1.16	0.05	-0.05	0.54	1.11	-0.51
ID_646	S	0.83	0.36	-1.34	2.14	1.22	-0.74
ID_658	S	0.56	-0.09	-0.97	1.26	0.72	-0.94
ID_663	NS	0.53	0.29	-0.47	1.57	1.21	-0.56
ID_664	NS	1.13	0.13	0.59	0.4	1.07	-0.63
ID_666	S	0.95	0.01	0.35	0.35	0.85	-0.88
ID_672	S	1.26	-0.37	-0.29	-0.11	1.15	-0.47
ID_675	S	1.71	0.32	0.26	0.47	0.87	-0.15
ID_680	S	0.6	-0.26	-2.3	-0.12	0.75	-0.97
ID_685	NS	1.16	0.5	0.03	1.18	1	-0.42
ID_706	S	1.1	-0.51	-0.58	0.03	1.02	-0.27
ID_709	S	1.02	0.13	0.27	0.69	0.95	0.04
ID_711	S	0.86	-0.79	-2.1	-0.25	0.66	-0.52
ID_714	S	1.37	-0.31	-0.38	0.22	0.98	-0.54
ID_720	NS	0.68	-0.79	-0.74	-0.42	-0.03	-1.22
ID_723	S	1.59	-0.07	-0.06	0.59	1.06	-0.13
ID_728	NS	0.92	0	-1.96	0.19	1.04	-0.79
ID_729	NS	1.38	-0.47	-0.69	-0.1	0.87	-0.94
ID_739	S	1.03	-0.97	-1.26	-0.16	0.38	-0.44
ID_754	NS	1.4	0.18	0.18	0.58	0.97	-0.58
ID_762	NS	1.07	-0.54	-2	-0.16	0.88	-0.71
ID_766	S	1.48	-0.92	-0.1	0.09	0.88	-0.15
ID_768	NS	0.99	-0.48	-0.69	-0.11	0.78	-1.05
ID_771	NS	0.47	-0.44	-0.57	0.06	0.66	-0.81
ID_776	NS	1.6	-0.25	-0.68	0.39	1.07	-0.12
ID_782	NS	1.08	-1.22	-1.48	-0.32	0.25	-1.08
ID_783	NS	1.1	-0.39	-2.15	1.06	1.5	-0.3
ID_787	NS	0.69	-0.39	-2.22	0.07	0.67	-1.04
ID_791	NS	1.1	0.04	-1.89	0.66	0.6	-1.01
ID_794	NS	1.39	1.25	-0.87	1.38	1.55	-0.32
ID_805	NS	0.9	0.73	-1	1.82	1.34	-0.56
ID_807	NS	1.19	-0.43	-0.94	0.18	1.07	-0.65
ID_83	NS	0.97	-0.35	-0.56	0.03	0.95	-1.05
ID_84	NS	1.12	-0.69	-0.82	-0.18	0.45	-0.28
ID_87	NS	0.92	-0.83	-1.27	-0.17	0.53	-0.17
ID_89	NS	1.08	-0.86	-2.7	0.6	1.07	-1.54
ID_9	NS	0.76	-0.29	-2.22	-0.09	0.79	-0.65
ID_914	S	1.87	0.55	-1.23	1.33	1.14	0.36
ID_920	S	2.45	2.15	0.18	2.44	2.48	0.82
ID_922	S	1.41	0.76	-0.84	2.01	1.4	-0.09
ID_945	NS	1.43	-0.16	-1.89	0.08	1.56	-0.16
ID_957	NS	1.05	0.46	-0.78	0.63	0.82	-0.85
ID_961	S	1.16	-0.48	-0.85	0.29	1.05	-0.5
ID_974	S	0.54	-0.95	-2.52	-0.55	0.81	-0.82
ID_986	S	0.72	0.39	-0.71	0.72	0.78	-0.69
ID_991	S	1.08	-0.45	-1.7	0.81	0.89	-0.66
ID_999	S	1	-0.92	-2.52	0.69	1	-0.73

## Sheet: Figure2c
metabolite	selection percentage	median concentration: survivors	median concentration: nonsurvivors
Galactose	98.02	4.36	2.31
Alanine	97.03	13.41	10.84
Isobutyrate	95.05	0.28	0.32
Creatinine	93.07	0.4	0.4
Isopropanol	93.07	0.23	0.23
Fumarate	92.08	0.32	0.13
3-Phenylpropionate	92.08	0.34	0.28
Xanthine	87.13	0.22	0.21
Î²-Alanine	86.14	0.23	0.18
Butyrate	86.14	1.64	2.66
Isocaproate	86.14	0.39	0.3
Isoleucine	82.18	4.22	3.37
Methylmalonate	82.18	0.33	0.34
Dimethylamine	79.21	0.08	0.08
Serine	75.25	3.8	3.24
N,N-Dimethylglycine	74.26	0.04	0.04
Fucose	73.27	0.91	0.7
Malonate	69.31	0.73	0.61
Tyrosine	68.32	2.21	2.04
Trimethylamine	67.33	0.16	0.11
myo-Inositol	66.34	1.7	1.54
Acetoin	63.37	0.35	0.25
Succinate	58.42	19.78	8.49
Formate	55.45	0.34	0.35
Lysine	50.5	3.92	3.56

## Sheet: Figure2d
Score plot						Variance explained			Variable correlation circle plot
group (NS: nonsurvivor, S: survivor)	PLS_X_comp1	PLS_X_comp2	PLS_Y_comp1	PLS_Y_comp2		PLS component	%		metabolite	x-coordinates	y-coordinates
NS	3.038	0.619	1.409	0.775		X_comp1	0.484		3-Phenylpropionate	-0.779	0.172
DC	-1.512	0.792	-1.409	-1.094		X_comp2	0.072		Alanine	-0.85	0.066
NS	1.53	-0.159	1.409	1.09		Y_comp1	1		Butyrate	-0.553	0.502
NS	0.95	-0.212	1.409	1.211		Y_comp2	0.877		Creatinine	-0.782	0.11
DC	-1.601	-0.052	-1.409	-1.075					Fucose	-0.836	-0.223
DC	-1.363	-0.434	-1.409	-1.125					Fumarate	-0.648	-0.144
NS	1.601	0.052	1.409	1.075					Galactose	-0.581	-0.443
DC	1.832	-0.466	-1.409	-1.791					Glycine	-0.813	-0.038
NS	-0.607	-0.085	1.409	1.536					Isobutyrate	-0.476	0.284
NS	-0.199	0.42	1.409	1.45					Isocaproate	-0.723	0.28
DC	-0.068	-0.953	-1.409	-1.395					Isoleucine	-0.712	0.257
NS	-1.238	0.757	1.409	1.667					Isopropanol	-0.624	0.37
DC	-0.979	-1.345	-1.409	-1.205					Methylmalonate	-0.704	0.035
DC	-0.964	-0.415	-1.409	-1.208					Xanthine	-0.516	0.276
NS	-3.983	1.395	1.409	2.24					beta-Alanine	-0.704	0.261
NS	2.898	-0.125	1.409	0.804
NS	0.532	0.992	1.409	1.298
NS	0.979	1.345	1.409	1.205
NS	4.721	-0.504	1.409	0.424
DC	0.199	-0.42	-1.409	-1.45
NS	4.87	1.172	1.409	0.393
DC	2.008	-0.345	-1.409	-1.828
DC	-4.891	-0.648	-1.409	-0.389
DC	-2.898	0.125	-1.409	-0.804
NS	-1.482	0.062	1.409	1.718
DC	-0.532	-0.992	-1.409	-1.298
NS	1.605	0.255	1.409	1.074
NS	-1.193	1.13	1.409	1.658
NS	3.502	-0.719	1.409	0.678
NS	5.805	-0.064	1.409	0.198
NS	-0.872	1.034	1.409	1.591
NS	1.797	0.919	1.409	1.034
DC	1.022	-0.469	-1.409	-1.622
NS	1.343	1.175	1.409	1.129
DC	-5.805	0.064	-1.409	-0.198
NS	-0.477	-0.315	1.409	1.508
DC	-4.87	-1.172	-1.409	-0.393
NS	0.88	0.606	1.409	1.225
DC	2.11	-1.063	-1.409	-1.849
DC	-3.033	0.118	-1.409	-0.776
NS	4.361	0.373	1.409	0.499
DC	-1.797	-0.919	-1.409	-1.034
DC	-3.502	0.719	-1.409	-0.678
NS	-0.587	1.144	1.409	1.531
NS	-2.654	-0.187	1.409	1.963
DC	-3.038	-0.619	-1.409	-0.775
DC	-4.721	0.504	-1.409	-0.424
DC	-0.502	0.397	-1.409	-1.304
DC	2.654	0.187	-1.409	-1.963
NS	0.068	0.953	1.409	1.395
NS	-2.28	0.074	1.409	1.885
NS	4.507	-0.265	1.409	0.469
DC	-2.171	0.73	-1.409	-0.956
NS	4.891	0.648	1.409	0.389
DC	1.516	-0.129	-1.409	-1.725
DC	0.954	0.846	-1.409	-1.608
DC	2.28	-0.074	-1.409	-1.885
NS	2.171	-0.73	1.409	0.956
NS	-1.516	0.129	1.409	1.725
NS	-1.832	0.466	1.409	1.791
DC	0.477	0.315	-1.409	-1.508
DC	3.983	-1.395	-1.409	-2.24
DC	-4.049	-0.215	-1.409	-0.564
DC	-0.925	-2.056	-1.409	-1.216
NS	-1.309	1.805	1.409	1.682
DC	-4.49	-0.367	-1.409	-0.472
DC	0.587	-1.144	-1.409	-1.531
DC	-4.361	-0.373	-1.409	-0.499
DC	0.607	0.085	-1.409	-1.536
DC	2.266	-0.275	-1.409	-1.882
DC	-0.522	-1.413	-1.409	-1.3
NS	0.567	0.639	1.409	1.291
NS	-2.11	1.063	1.409	1.849
DC	0.125	-0.692	-1.409	-1.435
NS	-0.125	0.692	1.409	1.435
DC	-1.243	-1.427	-1.409	-1.15
NS	0.964	0.415	1.409	1.208
NS	1.512	-0.792	1.409	1.094
NS	-0.954	-0.846	1.409	1.608
DC	-0.058	-0.177	-1.409	-1.397
NS	0.322	-1.501	1.409	1.342
DC	1.265	-1.829	-1.409	-1.673
NS	1.071	0.044	1.409	1.186
DC	0.872	-1.034	-1.409	-1.591
NS	-1.022	0.469	1.409	1.622
DC	-1.799	-1.529	-1.409	-1.034
DC	-1.587	-1.033	-1.409	-1.078
DC	0.387	-0.647	-1.409	-1.49
DC	-4.507	0.265	-1.409	-0.469
DC	-1.605	-0.255	-1.409	-1.074
DC	-0.567	-0.639	-1.409	-1.291
DC	1.309	-1.805	-1.409	-1.682
NS	4.49	0.367	1.409	0.472
NS	-2.008	0.345	1.409	1.828
DC	1.003	-0.636	-1.409	-1.618
DC	-1.343	-1.175	-1.409	-1.129
DC	-1.374	-1.106	-1.409	-1.122
DC	1.482	-0.062	-1.409	-1.718
NS	0.502	-0.397	1.409	1.304
DC	-1.319	0.249	-1.409	-1.134
DC	-1.071	-0.044	-1.409	-1.186
DC	0.061	-0.823	-1.409	-1.422
DC	-0.88	-0.606	-1.409	-1.225
NS	0.34	0.002	1.409	1.338
DC	-1.53	0.159	-1.409	-1.09
NS	-1.265	1.829	1.409	1.673
NS	1.374	1.106	1.409	1.122
DC	1.238	-0.757	-1.409	-1.667
NS	-2.518	0.131	1.409	1.934
NS	2.593	0.831	1.409	0.868
DC	1.193	-1.13	-1.409	-1.658
NS	1.319	-0.249	1.409	1.134
NS	1.799	1.529	1.409	1.034
NS	0.058	0.177	1.409	1.397
NS	3.033	-0.118	1.409	0.776
NS	1.587	1.033	1.409	1.078
NS	1.363	0.434	1.409	1.125
NS	2.81	0.753	1.409	0.823
NS	-2.266	0.275	1.409	1.882
NS	-1.003	0.636	1.409	1.618
NS	6.349	-0.843	1.409	0.084
NS	1.243	1.427	1.409	1.15
NS	4.049	0.215	1.409	0.564
NS	0.925	2.056	1.409	1.216
NS	-0.061	0.823	1.409	1.422
NS	-0.387	0.647	1.409	1.49
DC	-2.593	-0.831	-1.409	-0.868
DC	-6.349	0.843	-1.409	-0.084
DC	-2.81	-0.753	-1.409	-0.823
NS	-0.607	1.538	1.409	1.536
NS	0.522	1.413	1.409	1.3
DC	-0.322	1.501	-1.409	-1.342
DC	-0.34	-0.002	-1.409	-1.338
DC	0.607	-1.538	-1.409	-1.536
DC	-0.95	0.212	-1.409	-1.211
DC	2.518	-0.131	-1.409	-1.934

## Sheet: Figure3a
de-identified patient ID	group (NS: nonsurvivor, S: survivor)	Calprotectin (mg/g)	MPO (mg/g)	AAT (mg/g)
ID_1008	NS	0.61	0.02	2.02
ID_101	S	33.74	0.33	2.7
ID_1016	NS	9.54	0.65	1.58
ID_1035	NS	0.33	0.12	2.77
ID_1044	S	7.58	1.11	4.34
ID_1045	S	0.43	0.21	2.07
ID_1054	NS	6.3	0.47	1.73
ID_1057	S	1.46	0.22	15.55
ID_1076	NS	0.92	0.28	0.26
ID_1087	NS	30.74	2.33	0.33
ID_1088	S	0.28	0.01	15.9
ID_11	NS	10.89	0.59	8.04
ID_117	S	4.38	0.83	0.48
ID_13	S	1.69	0.11	4.61
ID_134	NS	0.25	0.01	0.26
ID_135	NS	51.4	0.79	5.83
ID_136	NS	0.75	0.02	0.35
ID_163	NS	0.16	0.02	6.25
ID_173	NS	5.85	0.03	6.69
ID_18	S	0.11	0.04	1.37
ID_183	NS	57.59	1.83	41.2
ID_184	S	1.5	0.1	1.22
ID_194	S	0.09	0.04	0.01
ID_197	S	0.63	0.42	0.11
ID_20	NS	29.9	0.93	0.82
ID_202	S	12.32	0.52	1.9
ID_203	NS	24.59	0.81	3.09
ID_210	NS	0.77	0.21	5.92
ID_212	NS	6.24	0.51	2.94
ID_213	NS	5.33	0.16	2.81
ID_218	NS	15.23	0.33	2.55
ID_219	NS	4.62	0.26	3.4
ID_23	S	0.22	0.04	0.81
ID_231	NS	17.26	0.8	14.7
ID_233	S	0.08	0.01	1.77
ID_243	NS	11.41	0.14	2.24
ID_244	S	12.12	0.68	1.24
ID_250	NS	0.13	0.27	1.04
ID_256	S	32.06	0.91	7.66
ID_257	S	3.13	0.1	4.73
ID_259	NS	0.86	0.19	5.74
ID_260	S	0.15	0.11	0.17
ID_271	S	0	0	0.02
ID_274	NS	24.71	0.57	24.7
ID_278	NS	0.56	0.16	3.31
ID_280	S	0.22	0.02	1.45
ID_281	S	1.73	0.16	5.01
ID_282	S	0.33	0.23	0.57
ID_284	S	8.83	0.5	5.55
ID_298	NS	0.45	0.09	5.76
ID_299	NS	9.39	0.24	0.62
ID_302	NS	0.62	0.05	1.77
ID_306	S	5.11	0.12	9.55
ID_31	NS	1.89	0.35	4.97
ID_315	S	3.04	0.18	2.2
ID_319	S	2.13	0.32	2.62
ID_32	S	29.62	1.18	8.93
ID_326	NS	8.19	0.07	2.71
ID_327	NS	3.7	0.24	2.65
ID_328	NS	3.3	0.93	12.94
ID_329	S	1.36	1.65	6.12
ID_43	S	7.08	0.31	5.68
ID_44	S	1.05	0.08	0.31
ID_496	S	3.97	0.08	0.76
ID_5	NS	1.42	0.12	1.25
ID_50	S	0.07	0.02	0.42
ID_506	S	25.43	0.92	0.79
ID_509	S	0	0	0.61
ID_512	S	2.87	0.54	2
ID_518	S	0	0	1.07
ID_527	S	0.04	0.01	2.4
ID_538	NS	0.62	0.02	0.44
ID_54	NS	13.08	1.34	4.51
ID_541	S	0	0.01	1.72
ID_543	NS	2.83	0.22	2.79
ID_551	S	10.45	0.23	5.95
ID_57	NS	4.82	0.58	2.83
ID_572	NS	1.1	0.06	0.05
ID_573	NS	0.06	0	0.57
ID_574	S	0.82	0.06	3.35
ID_581	NS	114.65	4	0.76
ID_587	S	1.18	0.03	0.35
ID_592	NS	1.01	0.05	0.48
ID_600	S	1.59	0.08	0.94
ID_602	NS	1.08	0.25	1.86
ID_614	S	2.49	0.31	7.98
ID_621	S	1.38	0.02	4.65
ID_632	S	22.26	2.02	2.08
ID_639	S	0	0	0.18
ID_644	S	13.3	0.87	1.06
ID_646	S	3.67	0.07	0.48
ID_658	S	2.54	0.09	0.6
ID_663	NS	6.42	0.55	0.32
ID_664	NS	3.36	0.24	1.14
ID_666	S	11.02	0.53	0.49
ID_672	S	2.31	0.05	2.22
ID_675	S	0.31	0.04	0.15
ID_680	S	62.69	1.67	22.2
ID_685	NS	0.02	0	0.18
ID_706	S	0.63	0.87	3.09
ID_709	S	1.04	0.31	8.82
ID_711	S	13.88	1.34	9.05
ID_714	S	0.09	0.11	11.55
ID_720	NS	6.92	0.2	0.53
ID_723	S	5.68	0.51	6.31
ID_728	NS	4.21	0.43	0.01
ID_729	NS	2.19	0.07	0.3
ID_739	S	0.59	0.08	6.48
ID_754	NS	0.65	0.12	0.99
ID_762	NS	0.12	0	0.72
ID_766	S	0.35	0.11	20.62
ID_768	NS	1.32	0.07	0.97
ID_771	NS	5.38	2.48	34.43
ID_776	NS	1.43	0.02	2.62
ID_782	NS	2.86	0	0.29
ID_783	NS	9.12	0.65	0.45
ID_787	NS	0.09	0	0.65
ID_791	NS	0.85	0.02	1
ID_794	NS	0.03	0.14	0.08
ID_805	NS	8.75	0.68	0.32
ID_807	NS	55.2	1.35	0.78
ID_83	NS	14.56	0.72	2.17
ID_84	NS	10.35	0.61	6.36
ID_87	NS	22.33	0.98	3.49
ID_89	NS	34.26	0.78	8.43
ID_9	NS	45.19	1.07	0.81
ID_914	S	5.45	0.34	5.82
ID_920	S	0.43	0.1	2.87
ID_922	S	17.52	1.03	1.88
ID_945	NS	1.37	0.3	2.8
ID_957	NS	0.56	0.04	1.48
ID_961	S	4.13	0.4	4.7
ID_974	S	6.52	1.09	7.29
ID_986	S	5.88	0.88	7.11
ID_991	S	1.36	0.33	2.54
ID_999	S	0.06	0	8.93

## Sheet: Figure3b
de-identified patient ID	group (NS: nonsurvivor, S: survivor)	oedema	IFABP (pg/ml)
ID_1	S	Non-edema	1098.66
ID_1008	NS	Edema	914.462
ID_1016	NS	Edema	234.377
ID_1026	NS	Non-edema	1490.58
ID_1035	NS	Non-edema	2720.75
ID_1039	NS	Non-edema	5840.42
ID_1044	S	Non-edema	389.947
ID_1045	S	Non-edema	2845.49
ID_1054	NS	Edema	1483.35
ID_1062	NS	Non-edema	1075.85
ID_1078	S	Non-edema	550.53
ID_1086	NS	Edema	1298.97
ID_1087	NS	Edema	800.01
ID_1088	S	Edema	2126.36
ID_11	NS	Edema	18.8044
ID_13	S	Non-edema	1937.89
ID_134	NS	Edema	1606.8
ID_17	S	Non-edema	18.8044
ID_173	NS	Non-edema	8714.79
ID_18	S	Non-edema	1444.36
ID_183	NS	Edema	3964.26
ID_184	S	Non-edema	561.732
ID_2	S	Non-edema	37.6087
ID_212	NS	Edema	18.8044
ID_213	NS	Non-edema	443.04
ID_23	S	Non-edema	1289.57
ID_231	NS	Edema	1483.13
ID_233	S	Non-edema	668.348
ID_244	S	Edema	1310.46
ID_259	NS	Edema	18.8044
ID_260	S	Edema	1879.13
ID_270	S	Non-edema	497.379
ID_271	S	Edema	2333.66
ID_274	NS	Non-edema	1164.43
ID_278	NS	Non-edema	511.218
ID_280	S	Edema	1783.54
ID_282	S	Edema	3436.03
ID_284	S	Non-edema	1147.84
ID_298	NS	Edema	680.943
ID_302	NS	Edema	356.068
ID_306	S	Non-edema	467.7
ID_31	NS	Non-edema	2397.73
ID_315	S	Edema	1048.22
ID_319	S	Non-edema	1753.44
ID_32	S	Non-edema	881.303
ID_326	NS	Non-edema	707.356
ID_327	NS	Edema	5432.54
ID_328	NS	Edema	18.8044
ID_36	NS	Non-edema	18.8044
ID_43	S	Non-edema	1366.59
ID_44	S	Edema	2458.19
ID_492	NS	Non-edema	657.355
ID_496	S	Non-edema	321.25
ID_5	NS	Edema	896.179
ID_503	S	Non-edema	1241.09
ID_506	S	Non-edema	1757.78
ID_508	NS	Non-edema	3133.84
ID_512	S	Non-edema	3310.82
ID_517	NS	Non-edema	2435.45
ID_518	S	Non-edema	2620.14
ID_525	S	Non-edema	655.025
ID_527	S	Non-edema	977.705
ID_536	NS	Non-edema	7412.84
ID_538	NS	Non-edema	5389.54
ID_541	S	Non-edema	1195.78
ID_543	NS	Non-edema	716.166
ID_551	S	Non-edema	1344.96
ID_572	NS	Non-edema	5150.57
ID_574	S	Non-edema	791.512
ID_581	NS	Non-edema	1192.92
ID_583	S	Non-edema	3546.76
ID_585	NS	Non-edema	410.847
ID_587	S	Non-edema	3403.6
ID_592	NS	Non-edema	2931.07
ID_600	S	Non-edema	2641.75
ID_602	NS	Non-edema	3962.08
ID_632	S	Non-edema	18.8044
ID_644	S	Non-edema	18.8044
ID_663	NS	Non-edema	495.981
ID_666	S	Non-edema	242.61
ID_668	S	Non-edema	4780.11
ID_672	S	Non-edema	256.484
ID_675	S	Edema	1150.03
ID_680	S	Non-edema	551.93
ID_685	NS	Non-edema	259.089
ID_692	NS	Non-edema	4438.71
ID_709	S	Non-edema	400.331
ID_714	S	Non-edema	7721.62
ID_720	NS	Non-edema	1664.66
ID_723	S	Edema	1160.28
ID_728	NS	Edema	1499.15
ID_739	S	Non-edema	872.717
ID_754	NS	Non-edema	7972.5
ID_756	S	Non-edema	1467.61
ID_766	S	Non-edema	2235.37
ID_771	NS	Non-edema	1246.71
ID_778	NS	Non-edema	1614.99
ID_782	NS	Non-edema	18.8044
ID_783	NS	Non-edema	4679.12
ID_787	NS	Non-edema	240.835
ID_794	NS	Non-edema	2037.79
ID_805	NS	Non-edema	528.934
ID_83	NS	Non-edema	1621.22
ID_84	NS	Non-edema	6208.92
ID_86	NS	Edema	1612.21
ID_916	S	Non-edema	2473.07
ID_920	S	Non-edema	1327.44
ID_922	S	Non-edema	1795.91
ID_927	S	Edema	1883.78
ID_933	NS	Non-edema	1501.74
ID_945	NS	Non-edema	1333.87
ID_957	NS	Edema	607.77
ID_961	S	Non-edema	942.081
ID_974	S	Non-edema	1752.16
ID_986	S	Non-edema	632.734
ID_991	S	Edema	1498.41
ID_999	S	Edema	1280.55

[truncated: 2 more sheets: Figure3c, Figure4]
